# Supplementary material for: The 50s Cliff: A Decline in Perceptuo-Motor Learning, Not a Deficit in Visual Motion Perception
Source: PLoS One. 2015 Apr 13;10(4):e0121708. doi: 10.1371/journal.pone.0121708 (PMC4395368; doi:10.1371/journal.pone.0121708)
Supplement: S1 Dataset — (ZIP) [file pone.0121708.s001.zip]

Archive with 92 entries (84 files):
- Training/
- Training/Day-1/
- Training/Day-1/0080_Train90_30_analysedActionData.mat
- Training/Day-1/0082_Train90_30_analysedActionData.mat
- Training/Day-1/0084_Train90_30_analysedActionData.mat
- Training/Day-1/0086_Train90_30_analysedActionData.mat
- Training/Day-1/0088_Train90_30_analysedActionData.mat
- Training/Day-1/0090_Train90_30_analysedActionData.mat
- Training/Day-1/0092_Train90_30_analysedActionData.mat
- Training/Day-1/0094_Train90_30_analysedActionData.mat
- Training/Day-1/0096_Train90_30_analysedActionData.mat
- Training/Day-1/0100_Train90_30_analysedActionData.mat
- Training/Day-1/0101_Train90_30_analysedActionData.mat
- Training/Day-1/0104_Train90_30_analysedActionData.mat
- Training/Day-2/
- Training/Day-2/0080_Train90_25_analysedActionData.mat
- Training/Day-2/0082_Train90_25_analysedActionData.mat
- Training/Day-2/0084_Train90_25_analysedActionData.mat
- Training/Day-2/0086_Train90_25_analysedActionData.mat
- Training/Day-2/0088_Train90_25_analysedActionData.mat
- Training/Day-2/0090_Train90_25_analysedActionData.mat
- Training/Day-2/0092_Train90_25_analysedActionData.mat
- Training/Day-2/0094_Train90_25_analysedActionData.mat
- Training/Day-2/0096_Train90_25_analysedActionData.mat
- Training/Day-2/0100_Train90_25_analysedActionData.mat
- Training/Day-2/0101_Train90_25_analysedActionData.mat
- Training/Day-2/0104_Train90_25_analysedActionData.mat
- Training/Day-3/
- Training/Day-3/0080_Train90_20_analysedActionData.mat
- Training/Day-3/0082_Train90_20_analysedActionData.mat
- Training/Day-3/0084_Train90_20_analysedActionData.mat
- Training/Day-3/0086_Train90_20_analysedActionData.mat
- Training/Day-3/0088_Train90_20_analysedActionData.mat
- Training/Day-3/0090_Train90_20_analysedActionData.mat
- Training/Day-3/0092_Train90_20_analysedActionData.mat
- Training/Day-3/0094_Train90_20_analysedActionData.mat
- Training/Day-3/0096_Train90_20_analysedActionData.mat
- Training/Day-3/0100_Train90_20_analysedActionData.mat
- Training/Day-3/0101_Train90_20_analysedActionData.mat
- Training/Day-3/0104_Train90_20_analysedActionData.mat
- Training/Day-4/
- Training/Day-4/0080_Train90_15_analysedActionData.mat
- Training/Day-4/0082_Train90_15_analysedActionData.mat
- Training/Day-4/0084_Train90_15_analysedActionData.mat
- Training/Day-4/0086_Train90_15_analysedActionData.mat
- Training/Day-4/0088_Train90_15_analysedActionData.mat
- Training/Day-4/0090_Train90_15_analysedActionData.mat
- Training/Day-4/0092_Train90_15_analysedActionData.mat
- Training/Day-4/0094_Train90_15_analysedActionData.mat
- Training/Day-4/0096_Train90_15_analysedActionData.mat
- Training/Day-4/0100_Train90_15_analysedActionData.mat
- Training/Day-4/0101_Train90_15_analysedActionData.mat
- Training/Day-4/0104_Train90_15_analysedActionData.mat
- Training/Day-5/
- Training/Day-5/0080_Train90_10_analysedActionData.mat
- Training/Day-5/0082_Train90_10_analysedActionData.mat
- Training/Day-5/0084_Train90_10_analysedActionData.mat
- Training/Day-5/0086_Train90_10_analysedActionData.mat
- Training/Day-5/0088_Train90_10_analysedActionData.mat
- Training/Day-5/0090_Train90_10_analysedActionData.mat
- Training/Day-5/0092_Train90_10_analysedActionData.mat
- Training/Day-5/0094_Train90_10_analysedActionData.mat
- Training/Day-5/0096_Train90_10_analysedActionData.mat
- Training/Day-5/0100_Train90_10_analysedActionData.mat
- Training/Day-5/0101_Train90_10_analysedActionData.mat
- Training/Day-5/0104_Train90_10_analysedActionData.mat
- Posttest/
- Posttest/0080_PostTestBimanual_analysedActionData.mat
- Posttest/0082_PostTestBimanual_analysedActionData.mat
- Posttest/0084_PostTestBimanual_analysedActionData.mat
- Posttest/0086_PostTestBimanual_analysedActionData.mat
- Posttest/0088_PostTestBimanual_analysedActionData.mat
- Posttest/0090_PostTestBimanual_analysedActionData.mat
- Posttest/0092_PostTestBimanual_analysedActionData.mat
- Posttest/0094_PostTestBimanual_analysedActionData.mat
- Posttest/0096_PostTestBimanual_analysedActionData.mat
- Posttest/0100_PostTestBimanual_analysedActionData.mat
- Posttest/0101_PostTestBimanual_analysedActionData.mat
- Posttest/0104_PostTestBimanual_analysedActionData.mat
- Pretest/
- Pretest/0080_BaselineBimanual_analysedActionData.mat
- Pretest/0082_BaselineBimanual_analysedActionData.mat
- Pretest/0084_BaselineBimanual_analysedActionData.mat
- Pretest/0086_BaselineBimanual_analysedActionData.mat
- Pretest/0088_BaselineBimanual_analysedActionData.mat
- Pretest/0090_BaselineBimanual_analysedActionData.mat
- Pretest/0092_BaselineBimanual_analysedActionData.mat
- Pretest/0094_BaselineBimanual_analysedActionData.mat
- Pretest/0096_BaselineBimanual_analysedActionData.mat
- Pretest/0100_BaselineBimanual_analysedActionData.mat
- Pretest/0101_BaselineBimanual_analysedActionData.mat
- Pretest/0104_BaselineBimanual_analysedActionData.mat
