# Supplementary material for: The 50s Cliff: A Decline in Perceptuo-Motor Learning, Not a Deficit in Visual Motion Perception
Source: PLoS One. 2015 Apr 13;10(4):e0121708. doi: 10.1371/journal.pone.0121708 (PMC4395368; doi:10.1371/journal.pone.0121708)
Supplement: S2 Dataset — (ZIP) [file pone.0121708.s002.zip]

Archive with 26 entries (24 files):
- Pretest/
- Pretest/0079_BaselineBimanual_analysedActionData.mat
- Pretest/0081_BaselineBimanual_analysedActionData.mat
- Pretest/0083_BaselineBimanual_analysedActionData.mat
- Pretest/0085_BaselineBimanual_analysedActionData.mat
- Pretest/0087_BaselineBimanual_analysedActionData.mat
- Pretest/0089_BaselineBimanual_analysedActionData.mat
- Pretest/0091_BaselineBimanual_analysedActionData.mat
- Pretest/0093_BaselineBimanual_analysedActionData.mat
- Pretest/0095_BaselineBimanual_analysedActionData.mat
- Pretest/0097_BaselineBimanual_analysedActionData.mat
- Pretest/0099_BaselineBimanual_analysedActionData.mat
- Pretest/0103_BaselineBimanual_analysedActionData.mat
- Posttest/
- Posttest/0079_PostTestBimanual_analysedActionData.mat
- Posttest/0081_PostTestBimanual_analysedActionData.mat
- Posttest/0083_PostTestBimanual_analysedActionData.mat
- Posttest/0085_PostTestBimanual_analysedActionData.mat
- Posttest/0087_PostTestBimanual_analysedActionData.mat
- Posttest/0089_PostTestBimanual_analysedActionData.mat
- Posttest/0091_PostTestBimanual_analysedActionData.mat
- Posttest/0093_PostTestBimanual_analysedActionData.mat
- Posttest/0095_PostTestBimanual_analysedActionData.mat
- Posttest/0097_PostTestBimanual_analysedActionData.mat
- Posttest/0099_PostTestBimanual_analysedActionData.mat
- Posttest/0103_PostTestBimanual_analysedActionData.mat
