# Supplementary material for: The 50s Cliff: A Decline in Perceptuo-Motor Learning, Not a Deficit in Visual Motion Perception
Source: PLoS One. 2015 Apr 13;10(4):e0121708. doi: 10.1371/journal.pone.0121708 (PMC4395368; doi:10.1371/journal.pone.0121708)
Supplement: S3 Dataset — (ZIP) [file pone.0121708.s003.zip]

Archive with 66 entries (60 files):
- Training/
- Training/Day-1/
- Training/Day-1/0079_Train90_30_analysedActionData.mat
- Training/Day-1/0081_Train90_30_analysedActionData.mat
- Training/Day-1/0083_Train90_30_analysedActionData.mat
- Training/Day-1/0085_Train90_30_analysedActionData.mat
- Training/Day-1/0087_Train90_30_analysedActionData.mat
- Training/Day-1/0089_Train90_30_analysedActionData.mat
- Training/Day-1/0091_Train90_30_analysedActionData.mat
- Training/Day-1/0093_Train90_30_analysedActionData.mat
- Training/Day-1/0095_Train90_30_analysedActionData.mat
- Training/Day-1/0097_Train90_30_analysedActionData.mat
- Training/Day-1/0099_Train90_30_analysedActionData.mat
- Training/Day-1/0103_Train90_30_analysedActionData.mat
- Training/Day-2/
- Training/Day-2/0079_Train90_25_analysedActionData.mat
- Training/Day-2/0081_Train90_25_analysedActionData.mat
- Training/Day-2/0083_Train90_25_analysedActionData.mat
- Training/Day-2/0085_Train90_25_analysedActionData.mat
- Training/Day-2/0087_Train90_25_analysedActionData.mat
- Training/Day-2/0089_Train90_25_analysedActionData.mat
- Training/Day-2/0091_Train90_25_analysedActionData.mat
- Training/Day-2/0093_Train90_25_analysedActionData.mat
- Training/Day-2/0095_Train90_25_analysedActionData.mat
- Training/Day-2/0097_Train90_25_analysedActionData.mat
- Training/Day-2/0099_Train90_25_analysedActionData.mat
- Training/Day-2/0103_Train90_25_analysedActionData.mat
- Training/Day-3/
- Training/Day-3/0079_Train90_20_analysedActionData.mat
- Training/Day-3/0081_Train90_20_analysedActionData.mat
- Training/Day-3/0083_Train90_20_analysedActionData.mat
- Training/Day-3/0085_Train90_20_analysedActionData.mat
- Training/Day-3/0087_Train90_20_analysedActionData.mat
- Training/Day-3/0089_Train90_20_analysedActionData.mat
- Training/Day-3/0091_Train90_20_analysedActionData.mat
- Training/Day-3/0093_Train90_20_analysedActionData.mat
- Training/Day-3/0095_Train90_20_analysedActionData.mat
- Training/Day-3/0097_Train90_20_analysedActionData.mat
- Training/Day-3/0099_Train90_20_analysedActionData.mat
- Training/Day-3/0103_Train90_20_analysedActionData.mat
- Training/Day-4/
- Training/Day-4/0079_Train90_15_analysedActionData.mat
- Training/Day-4/0081_Train90_15_analysedActionData.mat
- Training/Day-4/0083_Train90_15_analysedActionData.mat
- Training/Day-4/0085_Train90_15_analysedActionData.mat
- Training/Day-4/0087_Train90_15_analysedActionData.mat
- Training/Day-4/0089_Train90_15_analysedActionData.mat
- Training/Day-4/0091_Train90_15_analysedActionData.mat
- Training/Day-4/0093_Train90_15_analysedActionData.mat
- Training/Day-4/0095_Train90_15_analysedActionData.mat
- Training/Day-4/0097_Train90_15_analysedActionData.mat
- Training/Day-4/0099_Train90_15_analysedActionData.mat
- Training/Day-4/0103_Train90_15_analysedActionData.mat
- Training/Day-5/
- Training/Day-5/0079_Train90_10_analysedActionData.mat
- Training/Day-5/0081_Train90_10_analysedActionData.mat
- Training/Day-5/0083_Train90_10_analysedActionData.mat
- Training/Day-5/0085_Train90_10_analysedActionData.mat
- Training/Day-5/0087_Train90_10_analysedActionData.mat
- Training/Day-5/0089_Train90_10_analysedActionData.mat
- Training/Day-5/0091_Train90_10_analysedActionData.mat
- Training/Day-5/0093_Train90_10_analysedActionData.mat
- Training/Day-5/0095_Train90_10_analysedActionData.mat
- Training/Day-5/0097_Train90_10_analysedActionData.mat
- Training/Day-5/0099_Train90_10_analysedActionData.mat
- Training/Day-5/0103_Train90_10_analysedActionData.mat
