# Supplementary material for: The 50s Cliff: A Decline in Perceptuo-Motor Learning, Not a Deficit in Visual Motion Perception
Source: PLoS One. 2015 Apr 13;10(4):e0121708. doi: 10.1371/journal.pone.0121708 (PMC4395368; doi:10.1371/journal.pone.0121708)
Supplement: S4 Dataset — (ZIP) [file pone.0121708.s004.zip]

Archive with 92 entries (84 files):
- Training/
- Training/Day-1/
- Training/Day-1/0008_Train90_30_analysedActionData.mat
- Training/Day-1/0009_Train90_30_analysedActionData.mat
- Training/Day-1/0012_Train90_30_analysedActionData.mat
- Training/Day-1/0019_Train90_30_analysedActionData.mat
- Training/Day-1/0023_Train90_30_analysedActionData.mat
- Training/Day-1/0031_Train90_30_analysedActionData.mat
- Training/Day-1/0034_Train90_30_analysedActionData.mat
- Training/Day-1/0038_Train90_30_analysedActionData.mat
- Training/Day-1/0099_Train90_30_analysedActionData.mat
- Training/Day-1/0106_Train90_30_analysedActionData.mat
- Training/Day-1/0107_Train90_30_analysedActionData.mat
- Training/Day-1/0109_Train90_30_analysedActionData.mat
- Training/Day-2/
- Training/Day-2/0008_Train90_25_analysedActionData.mat
- Training/Day-2/0009_Train90_25_analysedActionData.mat
- Training/Day-2/0012_Train90_25_analysedActionData.mat
- Training/Day-2/0019_Train90_25_analysedActionData.mat
- Training/Day-2/0023_Train90_25_analysedActionData.mat
- Training/Day-2/0031_Train90_25_analysedActionData.mat
- Training/Day-2/0034_Train90_25_analysedActionData.mat
- Training/Day-2/0038_Train90_25_analysedActionData.mat
- Training/Day-2/0099_Train90_25_analysedActionData.mat
- Training/Day-2/0106_Train90_25_analysedActionData.mat
- Training/Day-2/0107_Train90_25_analysedActionData.mat
- Training/Day-2/0109_Train90_25_analysedActionData.mat
- Training/Day-3/
- Training/Day-3/0008_Train90_20_analysedActionData.mat
- Training/Day-3/0009_Train90_20_analysedActionData.mat
- Training/Day-3/0012_Train90_20_analysedActionData.mat
- Training/Day-3/0019_Train90_20_analysedActionData.mat
- Training/Day-3/0023_Train90_20_analysedActionData.mat
- Training/Day-3/0031_Train90_20_analysedActionData.mat
- Training/Day-3/0034_Train90_20_analysedActionData.mat
- Training/Day-3/0038_Train90_20_analysedActionData.mat
- Training/Day-3/0099_Train90_20_analysedActionData.mat
- Training/Day-3/0106_Train90_20_analysedActionData.mat
- Training/Day-3/0107_Train90_20_analysedActionData.mat
- Training/Day-3/0109_Train90_20_analysedActionData.mat
- Training/Day-4/
- Training/Day-4/0008_Train90_15_analysedActionData.mat
- Training/Day-4/0009_Train90_15_analysedActionData.mat
- Training/Day-4/0012_Train90_15_analysedActionData.mat
- Training/Day-4/0019_Train90_15_analysedActionData.mat
- Training/Day-4/0023_Train90_15_analysedActionData.mat
- Training/Day-4/0031_Train90_15_analysedActionData.mat
- Training/Day-4/0034_Train90_15_analysedActionData.mat
- Training/Day-4/0038_Train90_15_analysedActionData.mat
- Training/Day-4/0099_Train90_15_analysedActionData.mat
- Training/Day-4/0106_Train90_15_analysedActionData.mat
- Training/Day-4/0107_Train90_15_analysedActionData.mat
- Training/Day-4/0109_Train90_15_analysedActionData.mat
- Training/Day-5/
- Training/Day-5/0008_Train90_10_analysedActionData.mat
- Training/Day-5/0009_Train90_10_analysedActionData.mat
- Training/Day-5/0012_Train90_10_analysedActionData.mat
- Training/Day-5/0019_Train90_10_analysedActionData.mat
- Training/Day-5/0023_Train90_10_analysedActionData.mat
- Training/Day-5/0031_Train90_10_analysedActionData.mat
- Training/Day-5/0034_Train90_10_analysedActionData.mat
- Training/Day-5/0038_Train90_10_analysedActionData.mat
- Training/Day-5/0099_Train90_10_analysedActionData.mat
- Training/Day-5/0106_Train90_10_analysedActionData.mat
- Training/Day-5/0107_Train90_10_analysedActionData.mat
- Training/Day-5/0109_Train90_10_analysedActionData.mat
- Posttest/
- Posttest/0008_PostTestBimanual_analysedActionData.mat
- Posttest/0009_PostTestBimanual_analysedActionData.mat
- Posttest/0012_PostTestBimanual_analysedActionData.mat
- Posttest/0019_PostTestBimanual_analysedActionData.mat
- Posttest/0023_PostTestBimanual_analysedActionData.mat
- Posttest/0031_PostTestBimanual_analysedActionData.mat
- Posttest/0034_PostTestBimanual_analysedActionData.mat
- Posttest/0038_PostTestBimanual_analysedActionData.mat
- Posttest/0099_PostTestBimanual_analysedActionData.mat
- Posttest/0106_PostTestBimanual_analysedActionData.mat
- Posttest/0107_PostTestBimanual_analysedActionData.mat
- Posttest/0109_PostTestBimanual_analysedActionData.mat
- Pretest/
- Pretest/0008_BaselineBimanual_analysedActionData.mat
- Pretest/0009_BaselineBimanual_analysedActionData.mat
- Pretest/0012_BaselineBimanual_analysedActionData.mat
- Pretest/0019_BaselineBimanual_analysedActionData.mat
- Pretest/0023_BaselineBimanual_analysedActionData.mat
- Pretest/0031_BaselineBimanual_analysedActionData.mat
- Pretest/0034_BaselineBimanual_analysedActionData.mat
- Pretest/0038_BaselineBimanual_analysedActionData.mat
- Pretest/0099_BaselineBimanual_analysedActionData.mat
- Pretest/0106_BaselineBimanual_analysedActionData.mat
- Pretest/0107_BaselineBimanual_analysedActionData.mat
- Pretest/0109_BaselineBimanual_analysedActionData.mat
