# Supplementary material for: The 50s Cliff: A Decline in Perceptuo-Motor Learning, Not a Deficit in Visual Motion Perception
Source: PLoS One. 2015 Apr 13;10(4):e0121708. doi: 10.1371/journal.pone.0121708 (PMC4395368; doi:10.1371/journal.pone.0121708)
Supplement: S5 Dataset — (ZIP) [file pone.0121708.s005.zip]

Archive with 92 entries (84 files):
- Training/
- Training/Day-1/
- Training/Day-1/0007_Train90_30_analysedActionData.mat
- Training/Day-1/0024_Train90_30_analysedActionData.mat
- Training/Day-1/0025_Train90_30_analysedActionData.mat
- Training/Day-1/0029_Train90_30_analysedActionData.mat
- Training/Day-1/0032_Train90_30_analysedActionData.mat
- Training/Day-1/0040_Train90_30_analysedActionData.mat
- Training/Day-1/0043_Train90_30_analysedActionData.mat
- Training/Day-1/0047_Train90_30_analysedActionData.mat
- Training/Day-1/0098_Train90_30_analysedActionData.mat
- Training/Day-1/0105_Train90_30_analysedActionData.mat
- Training/Day-1/0108_Train90_30_analysedActionData.mat
- Training/Day-1/0111_Train90_30_analysedActionData.mat
- Training/Day-2/
- Training/Day-2/0007_Train90_25_analysedActionData.mat
- Training/Day-2/0024_Train90_25_analysedActionData.mat
- Training/Day-2/0025_Train90_25_analysedActionData.mat
- Training/Day-2/0029_Train90_25_analysedActionData.mat
- Training/Day-2/0032_Train90_25_analysedActionData.mat
- Training/Day-2/0040_Train90_25_analysedActionData.mat
- Training/Day-2/0043_Train90_25_analysedActionData.mat
- Training/Day-2/0047_Train90_25_analysedActionData.mat
- Training/Day-2/0098_Train90_25_analysedActionData.mat
- Training/Day-2/0105_Train90_25_analysedActionData.mat
- Training/Day-2/0108_Train90_25_analysedActionData.mat
- Training/Day-2/0111_Train90_25_analysedActionData.mat
- Training/Day-3/
- Training/Day-3/0007_Train90_20_analysedActionData.mat
- Training/Day-3/0024_Train90_20_analysedActionData.mat
- Training/Day-3/0025_Train90_20_analysedActionData.mat
- Training/Day-3/0029_Train90_20_analysedActionData.mat
- Training/Day-3/0032_Train90_20_analysedActionData.mat
- Training/Day-3/0040_Train90_20_analysedActionData.mat
- Training/Day-3/0043_Train90_20_analysedActionData.mat
- Training/Day-3/0047_Train90_20_analysedActionData.mat
- Training/Day-3/0098_Train90_20_analysedActionData.mat
- Training/Day-3/0105_Train90_20_analysedActionData.mat
- Training/Day-3/0108_Train90_20_analysedActionData.mat
- Training/Day-3/0111_Train90_20_analysedActionData.mat
- Training/Day-4/
- Training/Day-4/0007_Train90_15_analysedActionData.mat
- Training/Day-4/0024_Train90_15_analysedActionData.mat
- Training/Day-4/0025_Train90_15_analysedActionData.mat
- Training/Day-4/0029_Train90_15_analysedActionData.mat
- Training/Day-4/0032_Train90_15_analysedActionData.mat
- Training/Day-4/0040_Train90_15_analysedActionData.mat
- Training/Day-4/0043_Train90_15_analysedActionData.mat
- Training/Day-4/0047_Train90_15_analysedActionData.mat
- Training/Day-4/0098_Train90_15_analysedActionData.mat
- Training/Day-4/0105_Train90_15_analysedActionData.mat
- Training/Day-4/0108_Train90_15_analysedActionData.mat
- Training/Day-4/0111_Train90_15_analysedActionData.mat
- Training/Day-5/
- Training/Day-5/0007_Train90_10_analysedActionData.mat
- Training/Day-5/0024_Train90_10_analysedActionData.mat
- Training/Day-5/0025_Train90_10_analysedActionData.mat
- Training/Day-5/0029_Train90_10_analysedActionData.mat
- Training/Day-5/0032_Train90_10_analysedActionData.mat
- Training/Day-5/0040_Train90_10_analysedActionData.mat
- Training/Day-5/0043_Train90_10_analysedActionData.mat
- Training/Day-5/0047_Train90_10_analysedActionData.mat
- Training/Day-5/0098_Train90_10_analysedActionData.mat
- Training/Day-5/0105_Train90_10_analysedActionData.mat
- Training/Day-5/0108_Train90_10_analysedActionData.mat
- Training/Day-5/0111_Train90_10_analysedActionData.mat
- Posttest/
- Posttest/0007_PostTestBimanual_analysedActionData.mat
- Posttest/0024_PostTestBimanual_analysedActionData.mat
- Posttest/0025_PostTestBimanual_analysedActionData.mat
- Posttest/0029_PostTestBimanual_analysedActionData.mat
- Posttest/0032_PostTestBimanual_analysedActionData.mat
- Posttest/0040_PostTestBimanual_analysedActionData.mat
- Posttest/0043_PostTestBimanual_analysedActionData.mat
- Posttest/0047_PostTestBimanual_analysedActionData.mat
- Posttest/0098_PostTestBimanual_analysedActionData.mat
- Posttest/0105_PostTestBimanual_analysedActionData.mat
- Posttest/0108_PostTestBimanual_analysedActionData.mat
- Posttest/0111_PostTestBimanual_analysedActionData.mat
- Pretest/
- Pretest/0007_BaselineBimanual_analysedActionData.mat
- Pretest/0024_BaselineBimanual_analysedActionData.mat
- Pretest/0025_BaselineBimanual_analysedActionData.mat
- Pretest/0029_BaselineBimanual_analysedActionData.mat
- Pretest/0032_BaselineBimanual_analysedActionData.mat
- Pretest/0040_BaselineBimanual_analysedActionData.mat
- Pretest/0043_BaselineBimanual_analysedActionData.mat
- Pretest/0047_BaselineBimanual_analysedActionData.mat
- Pretest/0098_BaselineBimanual_analysedActionData.mat
- Pretest/0105_BaselineBimanual_analysedActionData.mat
- Pretest/0108_BaselineBimanual_analysedActionData.mat
- Pretest/0111_BaselineBimanual_analysedActionData.mat
