# Supplementary material for: The 50s Cliff: A Decline in Perceptuo-Motor Learning, Not a Deficit in Visual Motion Perception
Source: PLoS One. 2015 Apr 13;10(4):e0121708. doi: 10.1371/journal.pone.0121708 (PMC4395368; doi:10.1371/journal.pone.0121708)
Supplement: S6 Dataset — (ZIP) [file pone.0121708.s006.zip]

Archive with 92 entries (84 files):
- Training/
- Training/Day-1/
- Training/Day-1/0014_Train90_30_analysedActionData.mat
- Training/Day-1/0015_Train90_30_analysedActionData.mat
- Training/Day-1/0017_Train90_30_analysedActionData.mat
- Training/Day-1/0036_Train90_30_analysedActionData.mat
- Training/Day-1/0039_Train90_30_analysedActionData.mat
- Training/Day-1/0046_Train90_30_analysedActionData.mat
- Training/Day-1/0050_Train90_30_analysedActionData.mat
- Training/Day-1/0061_Train90_30_analysedActionData.mat
- Training/Day-1/0063_Train90_30_analysedActionData.mat
- Training/Day-1/0065_Train90_30_analysedActionData.mat
- Training/Day-1/0066_Train90_30_analysedActionData.mat
- Training/Day-1/0067_Train90_30_analysedActionData.mat
- Training/Day-2/
- Training/Day-2/0014_Train90_25_analysedActionData.mat
- Training/Day-2/0015_Train90_25_analysedActionData.mat
- Training/Day-2/0017_Train90_25_analysedActionData.mat
- Training/Day-2/0036_Train90_25_analysedActionData.mat
- Training/Day-2/0039_Train90_25_analysedActionData.mat
- Training/Day-2/0046_Train90_25_analysedActionData.mat
- Training/Day-2/0050_Train90_25_analysedActionData.mat
- Training/Day-2/0061_Train90_25_analysedActionData.mat
- Training/Day-2/0063_Train90_25_analysedActionData.mat
- Training/Day-2/0065_Train90_25_analysedActionData.mat
- Training/Day-2/0066_Train90_25_analysedActionData.mat
- Training/Day-2/0067_Train90_25_analysedActionData.mat
- Training/Day-3/
- Training/Day-3/0014_Train90_20_analysedActionData.mat
- Training/Day-3/0015_Train90_20_analysedActionData.mat
- Training/Day-3/0017_Train90_20_analysedActionData.mat
- Training/Day-3/0036_Train90_20_analysedActionData.mat
- Training/Day-3/0039_Train90_20_analysedActionData.mat
- Training/Day-3/0046_Train90_20_analysedActionData.mat
- Training/Day-3/0050_Train90_20_analysedActionData.mat
- Training/Day-3/0061_Train90_20_analysedActionData.mat
- Training/Day-3/0063_Train90_20_analysedActionData.mat
- Training/Day-3/0065_Train90_20_analysedActionData.mat
- Training/Day-3/0066_Train90_20_analysedActionData.mat
- Training/Day-3/0067_Train90_20_analysedActionData.mat
- Training/Day-4/
- Training/Day-4/0014_Train90_15_analysedActionData.mat
- Training/Day-4/0015_Train90_15_analysedActionData.mat
- Training/Day-4/0017_Train90_15_analysedActionData.mat
- Training/Day-4/0036_Train90_15_analysedActionData.mat
- Training/Day-4/0039_Train90_15_analysedActionData.mat
- Training/Day-4/0046_Train90_15_analysedActionData.mat
- Training/Day-4/0050_Train90_15_analysedActionData.mat
- Training/Day-4/0061_Train90_15_analysedActionData.mat
- Training/Day-4/0063_Train90_15_analysedActionData.mat
- Training/Day-4/0065_Train90_15_analysedActionData.mat
- Training/Day-4/0066_Train90_15_analysedActionData.mat
- Training/Day-4/0067_Train90_15_analysedActionData.mat
- Training/Day-5/
- Training/Day-5/0014_Train90_10_analysedActionData.mat
- Training/Day-5/0015_Train90_10_analysedActionData.mat
- Training/Day-5/0017_Train90_10_analysedActionData.mat
- Training/Day-5/0036_Train90_10_analysedActionData.mat
- Training/Day-5/0039_Train90_10_analysedActionData.mat
- Training/Day-5/0046_Train90_10_analysedActionData.mat
- Training/Day-5/0050_Train90_10_analysedActionData.mat
- Training/Day-5/0061_Train90_10_analysedActionData.mat
- Training/Day-5/0063_Train90_10_analysedActionData.mat
- Training/Day-5/0065_Train90_10_analysedActionData.mat
- Training/Day-5/0066_Train90_10_analysedActionData.mat
- Training/Day-5/0067_Train90_10_analysedActionData.mat
- Posttest/
- Posttest/0014_PostTestBimanual_analysedActionData.mat
- Posttest/0015_PostTestBimanual_analysedActionData.mat
- Posttest/0017_PostTestBimanual_analysedActionData.mat
- Posttest/0036_PostTestBimanual_analysedActionData.mat
- Posttest/0039_PostTestBimanual_analysedActionData.mat
- Posttest/0046_PostTestBimanual_analysedActionData.mat
- Posttest/0050_PostTestBimanual_analysedActionData.mat
- Posttest/0061_PostTestBimanual_analysedActionData.mat
- Posttest/0063_PostTestBimanual_analysedActionData.mat
- Posttest/0065_PostTestBimanual_analysedActionData.mat
- Posttest/0066_PostTestBimanual_analysedActionData.mat
- Posttest/0067_PostTestBimanual_analysedActionData.mat
- Pretest/
- Pretest/0014_BaselineBimanual_analysedActionData.mat
- Pretest/0015_BaselineBimanual_analysedActionData.mat
- Pretest/0017_BaselineBimanual_analysedActionData.mat
- Pretest/0036_BaselineBimanual_analysedActionData.mat
- Pretest/0039_BaselineBimanual_analysedActionData.mat
- Pretest/0046_BaselineBimanual_analysedActionData.mat
- Pretest/0050_BaselineBimanual_analysedActionData.mat
- Pretest/0061_BaselineBimanual_analysedActionData.mat
- Pretest/0063_BaselineBimanual_analysedActionData.mat
- Pretest/0065_BaselineBimanual_analysedActionData.mat
- Pretest/0066_BaselineBimanual_analysedActionData.mat
- Pretest/0067_BaselineBimanual_analysedActionData.mat
