# Supplementary material for: The 50s Cliff: A Decline in Perceptuo-Motor Learning, Not a Deficit in Visual Motion Perception
Source: PLoS One. 2015 Apr 13;10(4):e0121708. doi: 10.1371/journal.pone.0121708 (PMC4395368; doi:10.1371/journal.pone.0121708)
Supplement: S7 Dataset — (ZIP) [file pone.0121708.s007.zip]

Archive with 92 entries (84 files):
- Training/
- Training/Day-1/
- Training/Day-1/0004_Train90_30_analysedActionData.mat
- Training/Day-1/0010_Train90_30_analysedActionData.mat
- Training/Day-1/0018_Train90_30_analysedActionData.mat
- Training/Day-1/0020_Train90_30_analysedActionData.mat
- Training/Day-1/0030_Train90_30_analysedActionData.mat
- Training/Day-1/0033_Train90_30_analysedActionData.mat
- Training/Day-1/0035_Train90_30_analysedActionData.mat
- Training/Day-1/0037_Train90_30_analysedActionData.mat
- Training/Day-1/0058_Train90_30_analysedActionData.mat
- Training/Day-1/0062_Train90_30_analysedActionData.mat
- Training/Day-1/0069_Train90_30_analysedActionData.mat
- Training/Day-1/0072_Train90_30_analysedActionData.mat
- Training/Day-2/
- Training/Day-2/0004_Train90_25_analysedActionData.mat
- Training/Day-2/0010_Train90_25_analysedActionData.mat
- Training/Day-2/0018_Train90_25_analysedActionData.mat
- Training/Day-2/0020_Train90_25_analysedActionData.mat
- Training/Day-2/0030_Train90_25_analysedActionData.mat
- Training/Day-2/0033_Train90_25_analysedActionData.mat
- Training/Day-2/0035_Train90_25_analysedActionData.mat
- Training/Day-2/0037_Train90_25_analysedActionData.mat
- Training/Day-2/0058_Train90_25_analysedActionData.mat
- Training/Day-2/0062_Train90_25_analysedActionData.mat
- Training/Day-2/0069_Train90_25_analysedActionData.mat
- Training/Day-2/0072_Train90_25_analysedActionData.mat
- Training/Day-3/
- Training/Day-3/0004_Train90_20_analysedActionData.mat
- Training/Day-3/0010_Train90_20_analysedActionData.mat
- Training/Day-3/0018_Train90_20_analysedActionData.mat
- Training/Day-3/0020_Train90_20_analysedActionData.mat
- Training/Day-3/0030_Train90_20_analysedActionData.mat
- Training/Day-3/0033_Train90_20_analysedActionData.mat
- Training/Day-3/0035_Train90_20_analysedActionData.mat
- Training/Day-3/0037_Train90_20_analysedActionData.mat
- Training/Day-3/0058_Train90_20_analysedActionData.mat
- Training/Day-3/0062_Train90_20_analysedActionData.mat
- Training/Day-3/0069_Train90_20_analysedActionData.mat
- Training/Day-3/0072_Train90_20_analysedActionData.mat
- Training/Day-4/
- Training/Day-4/0004_Train90_15_analysedActionData.mat
- Training/Day-4/0010_Train90_15_analysedActionData.mat
- Training/Day-4/0018_Train90_15_analysedActionData.mat
- Training/Day-4/0020_Train90_15_analysedActionData.mat
- Training/Day-4/0030_Train90_15_analysedActionData.mat
- Training/Day-4/0033_Train90_15_analysedActionData.mat
- Training/Day-4/0035_Train90_15_analysedActionData.mat
- Training/Day-4/0037_Train90_15_analysedActionData.mat
- Training/Day-4/0058_Train90_15_analysedActionData.mat
- Training/Day-4/0062_Train90_15_analysedActionData.mat
- Training/Day-4/0069_Train90_15_analysedActionData.mat
- Training/Day-4/0072_Train90_15_analysedActionData.mat
- Training/Day-5/
- Training/Day-5/0004_Train90_10_analysedActionData.mat
- Training/Day-5/0010_Train90_10_analysedActionData.mat
- Training/Day-5/0018_Train90_10_analysedActionData.mat
- Training/Day-5/0020_Train90_10_analysedActionData.mat
- Training/Day-5/0030_Train90_10_analysedActionData.mat
- Training/Day-5/0033_Train90_10_analysedActionData.mat
- Training/Day-5/0035_Train90_10_analysedActionData.mat
- Training/Day-5/0037_Train90_10_analysedActionData.mat
- Training/Day-5/0058_Train90_10_analysedActionData.mat
- Training/Day-5/0062_Train90_10_analysedActionData.mat
- Training/Day-5/0069_Train90_10_analysedActionData.mat
- Training/Day-5/0072_Train90_10_analysedActionData.mat
- Posttest/
- Posttest/0004_PostTestBimanual_analysedActionData.mat
- Posttest/0010_PostTestBimanual_analysedActionData.mat
- Posttest/0018_PostTestBimanual_analysedActionData.mat
- Posttest/0020_PostTestBimanual_analysedActionData.mat
- Posttest/0030_PostTestBimanual_analysedActionData.mat
- Posttest/0033_PostTestBimanual_analysedActionData.mat
- Posttest/0035_PostTestBimanual_analysedActionData.mat
- Posttest/0037_PostTestBimanual_analysedActionData.mat
- Posttest/0058_PostTestBimanual_analysedActionData.mat
- Posttest/0062_PostTestBimanual_analysedActionData.mat
- Posttest/0069_PostTestBimanual_analysedActionData.mat
- Posttest/0072_PostTestBimanual_analysedActionData.mat
- Pretest/
- Pretest/0004_BaselineBimanual_analysedActionData.mat
- Pretest/0010_BaselineBimanual_analysedActionData.mat
- Pretest/0018_BaselineBimanual_analysedActionData.mat
- Pretest/0020_BaselineBimanual_analysedActionData.mat
- Pretest/0030_BaselineBimanual_analysedActionData.mat
- Pretest/0033_BaselineBimanual_analysedActionData.mat
- Pretest/0035_BaselineBimanual_analysedActionData.mat
- Pretest/0037_BaselineBimanual_analysedActionData.mat
- Pretest/0058_BaselineBimanual_analysedActionData.mat
- Pretest/0062_BaselineBimanual_analysedActionData.mat
- Pretest/0069_BaselineBimanual_analysedActionData.mat
- Pretest/0072_BaselineBimanual_analysedActionData.mat
