# Supplementary material for: The 50s Cliff: A Decline in Perceptuo-Motor Learning, Not a Deficit in Visual Motion Perception
Source: PLoS One. 2015 Apr 13;10(4):e0121708. doi: 10.1371/journal.pone.0121708 (PMC4395368; doi:10.1371/journal.pone.0121708)
Supplement: S8 Dataset — (ZIP) [file pone.0121708.s008.zip]

Archive with 92 entries (84 files):
- Training/
- Training/Day-1/
- Training/Day-1/0001_Train90_30_analysedActionData.mat
- Training/Day-1/0003_Train90_30_analysedActionData.mat
- Training/Day-1/0006_Train90_30_analysedActionData.mat
- Training/Day-1/0026_Train90_30_analysedActionData.mat
- Training/Day-1/0042_Train90_30_analysedActionData.mat
- Training/Day-1/0044_Train90_30_analysedActionData.mat
- Training/Day-1/0053_Train90_30_analysedActionData.mat
- Training/Day-1/0055_Train90_30_analysedActionData.mat
- Training/Day-1/0057_Train90_30_analysedActionData.mat
- Training/Day-1/0059_Train90_30_analysedActionData.mat
- Training/Day-1/0073_Train90_30_analysedActionData.mat
- Training/Day-1/0074_Train90_30_analysedActionData.mat
- Training/Day-2/
- Training/Day-2/0001_Train90_25_analysedActionData.mat
- Training/Day-2/0003_Train90_25_analysedActionData.mat
- Training/Day-2/0006_Train90_25_analysedActionData.mat
- Training/Day-2/0026_Train90_25_analysedActionData.mat
- Training/Day-2/0042_Train90_25_analysedActionData.mat
- Training/Day-2/0044_Train90_25_analysedActionData.mat
- Training/Day-2/0053_Train90_25_analysedActionData.mat
- Training/Day-2/0055_Train90_25_analysedActionData.mat
- Training/Day-2/0057_Train90_25_analysedActionData.mat
- Training/Day-2/0059_Train90_25_analysedActionData.mat
- Training/Day-2/0073_Train90_25_analysedActionData.mat
- Training/Day-2/0074_Train90_25_analysedActionData.mat
- Training/Day-3/
- Training/Day-3/0001_Train90_20_analysedActionData.mat
- Training/Day-3/0003_Train90_20_analysedActionData.mat
- Training/Day-3/0006_Train90_20_analysedActionData.mat
- Training/Day-3/0026_Train90_20_analysedActionData.mat
- Training/Day-3/0042_Train90_20_analysedActionData.mat
- Training/Day-3/0044_Train90_20_analysedActionData.mat
- Training/Day-3/0053_Train90_20_analysedActionData.mat
- Training/Day-3/0055_Train90_20_analysedActionData.mat
- Training/Day-3/0057_Train90_20_analysedActionData.mat
- Training/Day-3/0059_Train90_20_analysedActionData.mat
- Training/Day-3/0073_Train90_20_analysedActionData.mat
- Training/Day-3/0074_Train90_20_analysedActionData.mat
- Training/Day-4/
- Training/Day-4/0001_Train90_15_analysedActionData.mat
- Training/Day-4/0003_Train90_15_analysedActionData.mat
- Training/Day-4/0006_Train90_15_analysedActionData.mat
- Training/Day-4/0026_Train90_15_analysedActionData.mat
- Training/Day-4/0042_Train90_15_analysedActionData.mat
- Training/Day-4/0044_Train90_15_analysedActionData.mat
- Training/Day-4/0053_Train90_15_analysedActionData.mat
- Training/Day-4/0055_Train90_15_analysedActionData.mat
- Training/Day-4/0057_Train90_15_analysedActionData.mat
- Training/Day-4/0059_Train90_15_analysedActionData.mat
- Training/Day-4/0073_Train90_15_analysedActionData.mat
- Training/Day-4/0074_Train90_15_analysedActionData.mat
- Training/Day-5/
- Training/Day-5/0001_Train90_10_analysedActionData.mat
- Training/Day-5/0003_Train90_10_analysedActionData.mat
- Training/Day-5/0006_Train90_10_analysedActionData.mat
- Training/Day-5/0026_Train90_10_analysedActionData.mat
- Training/Day-5/0042_Train90_10_analysedActionData.mat
- Training/Day-5/0044_Train90_10_analysedActionData.mat
- Training/Day-5/0053_Train90_10_analysedActionData.mat
- Training/Day-5/0055_Train90_10_analysedActionData.mat
- Training/Day-5/0057_Train90_10_analysedActionData.mat
- Training/Day-5/0059_Train90_10_analysedActionData.mat
- Training/Day-5/0073_Train90_10_analysedActionData.mat
- Training/Day-5/0074_Train90_10_analysedActionData.mat
- Posttest/
- Posttest/0001_PostTestBimanual_analysedActionData.mat
- Posttest/0003_PostTestBimanual_analysedActionData.mat
- Posttest/0006_PostTestBimanual_analysedActionData.mat
- Posttest/0026_PostTestBimanual_analysedActionData.mat
- Posttest/0042_PostTestBimanual_analysedActionData.mat
- Posttest/0044_PostTestBimanual_analysedActionData.mat
- Posttest/0053_PostTestBimanual_analysedActionData.mat
- Posttest/0055_PostTestBimanual_analysedActionData.mat
- Posttest/0057_PostTestBimanual_analysedActionData.mat
- Posttest/0059_PostTestBimanual_analysedActionData.mat
- Posttest/0073_PostTestBimanual_analysedActionData.mat
- Posttest/0074_PostTestBimanual_analysedActionData.mat
- Pretest/
- Pretest/0001_BaselineBimanual_analysedActionData.mat
- Pretest/0003_BaselineBimanual_analysedActionData.mat
- Pretest/0006_BaselineBimanual_analysedActionData.mat
- Pretest/0026_BaselineBimanual_analysedActionData.mat
- Pretest/0042_BaselineBimanual_analysedActionData.mat
- Pretest/0044_BaselineBimanual_analysedActionData.mat
- Pretest/0053_BaselineBimanual_analysedActionData.mat
- Pretest/0055_BaselineBimanual_analysedActionData.mat
- Pretest/0057_BaselineBimanual_analysedActionData.mat
- Pretest/0059_BaselineBimanual_analysedActionData.mat
- Pretest/0073_BaselineBimanual_analysedActionData.mat
- Pretest/0074_BaselineBimanual_analysedActionData.mat
