# Supplementary material for: The 50s Cliff: A Decline in Perceptuo-Motor Learning, Not a Deficit in Visual Motion Perception
Source: PLoS One. 2015 Apr 13;10(4):e0121708. doi: 10.1371/journal.pone.0121708 (PMC4395368; doi:10.1371/journal.pone.0121708)
Supplement: S9 Dataset — (ZIP) [file pone.0121708.s009.zip]

Archive with 92 entries (84 files):
- Training/
- Training/Day-1/
- Training/Day-1/0002_Train90_30_analysedActionData.mat
- Training/Day-1/0005_Train90_30_analysedActionData.mat
- Training/Day-1/0011_Train90_30_analysedActionData.mat
- Training/Day-1/0016_Train90_30_analysedActionData.mat
- Training/Day-1/0022_Train90_30_analysedActionData.mat
- Training/Day-1/0041_Train90_30_analysedActionData.mat
- Training/Day-1/0045_Train90_30_analysedActionData.mat
- Training/Day-1/0051_Train90_30_analysedActionData.mat
- Training/Day-1/0054_Train90_30_analysedActionData.mat
- Training/Day-1/0056_Train90_30_analysedActionData.mat
- Training/Day-1/0064_Train90_30_analysedActionData.mat
- Training/Day-1/0076_Train90_30_analysedActionData.mat
- Training/Day-2/
- Training/Day-2/0002_Train90_25_analysedActionData.mat
- Training/Day-2/0005_Train90_25_analysedActionData.mat
- Training/Day-2/0011_Train90_25_analysedActionData.mat
- Training/Day-2/0016_Train90_25_analysedActionData.mat
- Training/Day-2/0022_Train90_25_analysedActionData.mat
- Training/Day-2/0041_Train90_25_analysedActionData.mat
- Training/Day-2/0045_Train90_25_analysedActionData.mat
- Training/Day-2/0051_Train90_25_analysedActionData.mat
- Training/Day-2/0054_Train90_25_analysedActionData.mat
- Training/Day-2/0056_Train90_25_analysedActionData.mat
- Training/Day-2/0064_Train90_25_analysedActionData.mat
- Training/Day-2/0076_Train90_25_analysedActionData.mat
- Training/Day-3/
- Training/Day-3/0002_Train90_20_analysedActionData.mat
- Training/Day-3/0005_Train90_20_analysedActionData.mat
- Training/Day-3/0011_Train90_20_analysedActionData.mat
- Training/Day-3/0016_Train90_20_analysedActionData.mat
- Training/Day-3/0022_Train90_20_analysedActionData.mat
- Training/Day-3/0041_Train90_20_analysedActionData.mat
- Training/Day-3/0045_Train90_20_analysedActionData.mat
- Training/Day-3/0051_Train90_20_analysedActionData.mat
- Training/Day-3/0054_Train90_20_analysedActionData.mat
- Training/Day-3/0056_Train90_20_analysedActionData.mat
- Training/Day-3/0064_Train90_20_analysedActionData.mat
- Training/Day-3/0076_Train90_20_analysedActionData.mat
- Training/Day-4/
- Training/Day-4/0002_Train90_15_analysedActionData.mat
- Training/Day-4/0005_Train90_15_analysedActionData.mat
- Training/Day-4/0011_Train90_15_analysedActionData.mat
- Training/Day-4/0016_Train90_15_analysedActionData.mat
- Training/Day-4/0022_Train90_15_analysedActionData.mat
- Training/Day-4/0041_Train90_15_analysedActionData.mat
- Training/Day-4/0045_Train90_15_analysedActionData.mat
- Training/Day-4/0051_Train90_15_analysedActionData.mat
- Training/Day-4/0054_Train90_15_analysedActionData.mat
- Training/Day-4/0056_Train90_15_analysedActionData.mat
- Training/Day-4/0064_Train90_15_analysedActionData.mat
- Training/Day-4/0076_Train90_15_analysedActionData.mat
- Training/Day-5/
- Training/Day-5/0002_Train90_10_analysedActionData.mat
- Training/Day-5/0005_Train90_10_analysedActionData.mat
- Training/Day-5/0011_Train90_10_analysedActionData.mat
- Training/Day-5/0016_Train90_10_analysedActionData.mat
- Training/Day-5/0022_Train90_10_analysedActionData.mat
- Training/Day-5/0041_Train90_10_analysedActionData.mat
- Training/Day-5/0045_Train90_10_analysedActionData.mat
- Training/Day-5/0051_Train90_10_analysedActionData.mat
- Training/Day-5/0054_Train90_10_analysedActionData.mat
- Training/Day-5/0056_Train90_10_analysedActionData.mat
- Training/Day-5/0064_Train90_10_analysedActionData.mat
- Training/Day-5/0076_Train90_10_analysedActionData.mat
- Posttest/
- Posttest/0002_PostTestBimanual_analysedActionData.mat
- Posttest/0005_PostTestBimanual_analysedActionData.mat
- Posttest/0011_PostTestBimanual_analysedActionData.mat
- Posttest/0016_PostTestBimanual_analysedActionData.mat
- Posttest/0022_PostTestBimanual_analysedActionData.mat
- Posttest/0041_PostTestBimanual_analysedActionData.mat
- Posttest/0045_PostTestBimanual_analysedActionData.mat
- Posttest/0051_PostTestBimanual_analysedActionData.mat
- Posttest/0054_PostTestBimanual_analysedActionData.mat
- Posttest/0056_PostTestBimanual_analysedActionData.mat
- Posttest/0064_PostTestBimanual_analysedActionData.mat
- Posttest/0076_PostTestBimanual_analysedActionData.mat
- Pretest/
- Pretest/0002_BaselineBimanual_analysedActionData.mat
- Pretest/0005_BaselineBimanual_analysedActionData.mat
- Pretest/0011_BaselineBimanual_analysedActionData.mat
- Pretest/0016_BaselineBimanual_analysedActionData.mat
- Pretest/0022_BaselineBimanual_analysedActionData.mat
- Pretest/0041_BaselineBimanual_analysedActionData.mat
- Pretest/0045_BaselineBimanual_analysedActionData.mat
- Pretest/0051_BaselineBimanual_analysedActionData.mat
- Pretest/0054_BaselineBimanual_analysedActionData.mat
- Pretest/0056_BaselineBimanual_analysedActionData.mat
- Pretest/0064_BaselineBimanual_analysedActionData.mat
- Pretest/0072_BaselineBimanual_analysedActionData.mat
