# Supplementary material for: The 50s Cliff: A Decline in Perceptuo-Motor Learning, Not a Deficit in Visual Motion Perception
Source: PLoS One. 2015 Apr 13;10(4):e0121708. doi: 10.1371/journal.pone.0121708 (PMC4395368; doi:10.1371/journal.pone.0121708)
Supplement: S10 Dataset — (XLSX) [file pone.0121708.s010.xlsx]

## Sheet: 20s
组别(Grp)	姓名	性别 (sex)	年龄 (Age)	编号 (SubNum)	1a,1b/2	3	4	5	6	7	Retention
Coord	许诺兰	女	21	0080	√√√	√	√	√	√	√	√	12月2日做
Coord	尤艺虹	女	21	0082	√√√	√	√	√	√	√	√	12月2日做
Coord	张心昀	女	21	0084	√√√	√	√	√	√	√	√	12月2日做
Coord	陈楠	女	21	0086	√√√	√	√	√	√	√	√	12月2日做
Coord	王珺	女	20	0088	√√√	√	√	√	√	√	√	12月2日做
Coord	孙琪	女	21	0090	√√√	√	√	√	√	√	√	12月2日做
Coord	安然	女	21	0092	√√√	√	√	√	√	√	√	12月2日做
Coord	黄擎	男	21	0094	√√√	√	√	√	√	√	√	12月2日做
Coord	景攀娜	女	21	0096	√√√	√	√	√	√	√	√	12月2日做
Coord	撖永杰	男	22	0100	√√√	√	√	√	√	√	√	12月3日做
Coord	张永泰	男	22	0101	√√√	√	√	√	√	√	√	12月3日做
Coord	曹子义	男	24	0104	√√√	√	√	√	√	√	√	12月3日做
Static	曾旭	男	21	0079	√√√	√	√	√	√	√	√	12月2日做
Static	王培凝	女	21	0081	√√√	√	√	√	√	√	√	12月2日做
Static	胡奇源	女	21	0083	√√√	√	√	√	√	√	√	12月2日做
Static	边青卿	女	21	0085	√√√	√	√	√	√	√	√	12月2日做
Static	朴明皓	男	23	0087	√√√	√	√	√	√	√	√	12月2日做
Static	韩放	女	20	0089	√√√	√	√	√	√	√	√	12月2日做
Static	陈灏贤	男	21	0091	√√√	√	√	√	√	√	√	12月2日做
Static	蔡柯弈	女	20	0093	√√√	√	√	√	√	√	√	12月2日做
Static	韩绍文	男	23	0095	√√√	√	√	√	√	√	√	12月2日做
Static	许靖	女	21	0097	√√√	√	√	√	√	√	√	12月2日做
Static	谢慜迩	女	21	0099	√√√	√	√	√	√	√	√	12月3日做
Static	高博兴	男	24	0103	√√√	√	√	√	√	√	√	12月3日做

## Sheet: 50s
组别 (Grp)	姓名	性别 (sex)	年龄 (Age)	编号 (subnum)	1a,1b/2	3	4	5	6	7	Retention
Coord	李金荣	女	58	0008	√√√	√	√	√	√	√	√	17日做
Coord	曹小花	女	50	0009	√√√	√	√	√	√	√	√	17日做
Coord	宋润芬	女	51	0012	√√√	√	√	√	√	√	√	19日做
Coord	王荣香	女	50	0019	√√√	√	√	√	√	√	√	19日做
Coord	刘满青	女	50	0023	√√√	√	√	√	√	√	√	20日做
Coord	张海英	女	57	0031	√√√	√	√	√	√	√	√	21日做
Coord	郭素雁	女	50	0034	√√√	√	√	√	√	√	√	21日做
Coord	张富荣	女	57	0038	√√√	√	√	√	√	√	√	21日做
Coord	邵玉红	女	50	0099	√√√	√	√	√	√	√	√	15日做
Coord	高宝华	男	58	0106	√√√	√	√	√	√	√	√	15日做
Coord	郭宝山	男	57	0107	√√√	√	√	√	√	√	√	15日做
Coord	白桂录	男	56	0109	√√√	√	√	√	√	√	√	15日做
Static	杨淑梅	女	56	0007	√√√	√	√	√	√	√	√	17日做
Static	冯占荣	女	55	0024	√√√	√	√	√	√	√	√	20日做
Static	苏继银	男	56	0025	√√√	√	√	√	√	√	√	20日做
Static	张有茂	男	57	0029	√√√	√	√	√	√	√	√	20日做
Static	赵爱荣	女	52	0032	√√√	√	√	√	√	√	√	21日做
Static	常玉华	女	55	0040	√√√	√	√	√	√	√	√	21日做
Static	杨凤英	女	56	0043	√√√	√	√	√	√	√	√	22日做
Static	秦国华	男	59	0047	√√√	√	√	√	√	√	√	22日做
Static	黄泽生	男	50	0098	√√√	√	√	√	√	√	√	15日做
Static	高国庆	男	57	0105	√√√	√	√	√	√	√	√	15日做
Static	杨占华	男	58	0108	√√√	√	√	√	√	√	√	15日做
Static	贾富海	男	51	0111	√√√	√	√	√	√	√	√	15日做

## Sheet: 60s
组别 (Grp)	姓名	性别 (sex)	年龄 (Age)	编号 (subnum)	1a,1b/2	3	4	5	6	7	Retention
Coord	吴明花	女	62	0014	√√√	√	√	√	√	√	√	19日做
Coord	苏进忠	男	68	0015	√√√	√	√	√	√	√	√	18日做
Coord	梁春莲	女	63	0017	√√√	√	√	√	√	√	√	19日做
Coord	李九如	女	68	0036	√√√	√	√	√	√	√	√	21日做
Coord	秦玉珍	女	64	0039	√√√	√	√	√	√	√	√	21日做
Coord	凌云	男	64	0046	√√√	√	√	√	√	√	√	22日做
Coord	胡爱民	女	61	0050	√√√	√	√	√	√	√	√	23日做
Coord	张九荣	女	60	0061	√√√	√	√	√	√	√	√	23日做
Coord	唐旺	男	68	0063	√√√	√	√	√	√	√	√	23日做
Coord	张德义	男	61	0065	√√√	√	√	√	√	√	√	24日做
Coord	韵过明	男	66	0066	√√√	√	√	√	√	√	√	24日做
Coord	武金莲	女	62	0067	√√√	√	√	√	√	√	√	24日做
Static	张喜英	女	65	0004	√√√	√	√	√	√	√	√	17日做
Static	齐万林	男	67	0010	√√√	√	√	√	√	√	√	17日做
Static	金泽珍	女	65	0018	√√√	√	√	√	√	√	√	19日做
Static	肖占花	女	65	0020	√√√	√	√	√	√	√	√	20日做
Static	刘献英	女	60	0030	√√√	√	√	√	√	√	√	21日做
Static	史桂森	男	62	0033	√√√	√	√	√	√	√	√	21日做
Static	王泉	男	64	0035	√√√	√	√	√	√	√	√	21日做
Static	杨玉婷	女	61	0037	√√√	√	√	√	√	√	√	21日做
Static	赵瑞兰	女	64	0058	√√√	√	√	√	√	√	√	23日做
Static	陶进梅	女	66	0062	√√√	√	√	√	√	√	√	23日做
Static	阴章栓	男	61	0069	√√√	√	√	√	√	√	√	24日做
Static	韩庆林	男	63	0072	√√√	√	√	√	√	√	√	24日做

## Sheet: 70s
组别(grp)	姓名	性别	年龄(age)	编号(subnum)	1a,1b/2	3	4	5	6	7	Retention
Coord	程明法	男	77	0001	√√√	√	√	√	√	√	√	17日做
Coord	南永才	男	70	0003	√√√	√	√	√	√	√	√	17日做
Coord	侯素芳	女	70	0006	√√√	√	√	√	√	√	√	17日做
Coord	崔玉凤	女	74	0026	√√√	√	√	√	√	√	√	20日做
Coord	兰金枝	女	79	0042	√√√	√	√	√	√	√	√	21日做
Coord	赵忠瑾	男	71	0044	√√√	√	√	√	√	√	√	22日做
Coord	杨玉华	女	75	0053	√√√	√	√	√	√	√	√	23日做
Coord	刘小田	男	78	0055	√√√	√	√	√	√	√	√	23日做
Coord	贾秀荣	女	70	0057	√√√	√	√	√	√	√	√	23日做
Coord	李富贵	男	70	0059	√√√	√	√	√	√	√	√	23日做
Coord	王秀梅	女	70	0073	√√√	√	√	√	√	√	√	25日做
Coord	姚占林	男	70	0074	√√√	√	√	√	√	√	√	25日做
Static	冯秋桂	女	79	0002	√√√	√	√	√	√	√	√	17日做
Static	李连兴	男	70	0005	√√√	√	√	√	√	√	√	17日做
Static	梅鸿芳	女	71	0011	√√√	√	√	√	√	√	√	18日做
Static	孙长发	男	70	0016	√√√	√	√	√	√	√	√	18日做
Static	樊爱莲	女	76	0022	√√√	√	√	√	√	√	√	20日做
Static	苏堆	男	70	0041	√√√	√	√	√	√	√	√	21日做
Static	李文富	男	75	0045	√√√	√	√	√	√	√	√	22日做
Static	邵源培	男	71	0051	√√√	√	√	√	√	√	√	22日做
Static	吴希桐	男	79	0054	√√√	√	√	√	√	√	√	24日做
Static	王靖	男	79	0056	√√√	√	√	√	√	√	√	23日做
Static	李秀荣	女	74	0064	√√√	√	√	√	√	√	√	23日做
Static	赵海香	女	70	0076	√√√	√	√	√	√	√	√	25日做
